# Supplementary material for: DNA Damage, n-3 Long-Chain PUFA Levels and Proteomic Profile in Brazilian Children and Adolescents
Source: Nutrients. 2021 Jul 21;13(8):2483. doi: 10.3390/nu13082483 (PMC8401971; doi:10.3390/nu13082483)
Supplement: Supplementary file 1 [file nutrients-13-02483-s001.zip]

Archive with 1 entries (1 files):
- nutrients-1277408-supplementary.xlsx
