# Supplementary material for: DNA Damage, n-3 Long-Chain PUFA Levels and Proteomic Profile in Brazilian Children and Adolescents
Source: Nutrients. 2021 Jul 21;13(8):2483. doi: 10.3390/nu13082483 (PMC8401971; doi:10.3390/nu13082483)
Supplement: Supplementary file 1 [file nutrients-13-02483-s001.zip › nutrients-1277408-supplementary.xlsx]

## Sheet: README
PROTEIN INFORMATION
Each row contains a protein assessed by SomaLogic proteomics assay version 1® (SomaLogic Inc., 2945 Wilderness Place, Boulder, CO 80301, USA). The first column represents the official symbol of the protein, and the second column its official full name. Third column exhibits its function and the fourth one a resume of its action. Informations were collected from NCBI and UniProt database.

## Sheet: PROTEIN INFORMATION
Each row contains a protein assessed by SomaLogic proteomics assay version 1® (SomaLogic Inc., 2945 Wilderness Place, Boulder, CO 80301, USA). The first column represents the official symbol of the protein, and the second column its official full name. Third column exhibits its function and the fourth one a resume of its action. Informations were collected from NCBI and UniProt database.
Gene ID	Symbol	Name	Function	Action
2	A2M	alpha-2-macroglobulin	A2M is a protease inhibitor and cytokine transporter. It uses a bait-and-trap mechanism to inhibit a broad spectrum of proteases, including trypsin, thrombin and collagenase. It can also inhibit inflammatory cytokines, and it thus disrupts inflammatory cascades. Mutations in this gene are a cause of alpha-2-macroglobulin deficiency. A2Me is implicated in Alzheimer's disease (AD) due to its abilit…	Anti inflammatory
9370	ADIPOQ	adiponectin	ADIPOQ is a protein with similarity to collagens X and VIII and complement factor C1q. This protein circulates in the plasma and is involved with metabolic and hormonal processes.	Pro inflammatory
197	AHSG	fetuin-A	AHSG is a negatively-charged serum glycoprotein that is synthesized by hepatocytes. This protein consists of two polypeptide chains, which are both cleaved from a proprotein encoded from a single mRNA. It is involved in several processes, including endocytosis, brain development, and the formation of bone tissue.	Acute phase protein
213	ALB	albumina	Albumin is the most abundant protein in human blood. This protein functions in the regulation of blood plasma colloid osmotic pressure and acts as a carrier protein for a wide range of endogenous molecules including hormones, fatty acids, and metabolites, as well as exogenous drugs. Additionally, this protein exhibits an esterase-like activity with broad substrate specificity.	Acute phase protein
335	APOA1	apolipoprotein A1	APOA1 is the major protein component of high density lipoprotein (HDL) in plasma. This protein promotes cholesterol efflux from tissues to the liver for excretion, and is a cofactor for lecithin cholesterolacyltransferase (LCAT), an enzyme responsible for the formation of most plasma cholesteryl esters.	Anti inflammatory
338	APOB	apolipoprotein B	APOB is the main apolipoprotein of chylomicrons and low density lipoproteins (LDL), and is the ligand for the LDL receptor.	Pro inflammatory
348	APOE	apolipoprotein E	APOE is a major apoprotein of the chylomicron. It binds to a specific liver and peripheral cell receptor, and is essential for the normal catabolism of triglyceride-rich lipoprotein constituents.	anti-inflammatória
10776	ARPP19	cAMP regulated phosphoprotein 19	The 19-kD cAMP-regulated phosphoprotein plays a role in regulating mitosis by inhibiting protein phosphatase-2A (PP2A).	Cell cycle protein
56624	ASAH2	N-acylsphingosine amidohydrolase 2	Ceramidases, such as ASAH2, catalyze hydrolysis of the N-acyl linkage of ceramide, a second messenger in a variety of cellular events, to produce sphingosine. Sphingosine exerts both mitogenic and apoptosis-inducing activities, and its phosphorylated form functions as an intra- and intercellular second messenger.	Pro inflammatory, apoptosis
718	C3	complement C3	Complement component C3 plays a central role in the activation of complement system. Its activation is required for both classical and alternative complement activation pathways. The C3a peptide, also known as the C3a anaphylatoxin, modulates inflammation and possesses antimicrobial activity.	Pro inflammatory
720	C4A	complement C4A	Complement factor 4 is a mediator of local inflammation.	Pro inflammatory
721	C4B	complement C4B	Complement factor 4 is a mediator of local inflammation.	Pro inflammatory
6347	CCL2	C-C motif chemokine ligand 2	Chemokines are a superfamily of secreted proteins involved in immunoregulatory and inflammatory processes. This cytokine displays chemotactic activity for monocytes and basophils but not for neutrophils or eosinophils. It has been implicated in the pathogenesis of diseases characterized by monocytic infiltrates, like psoriasis, rheumatoid arthritis and atherosclerosis. It binds to chemokine recep…	Pro inflammatory
6348	CCL3	C-C motif chemokine ligand 3	This protein, also known as macrophage inflammatory protein 1 alpha, plays a role in inflammatory responses through binding to the receptors CCR1, CCR4 and CCR5.	Pro inflammatory
6452	CCL5	C-C motif chemokine ligand 5	This chemokine functions as a chemoattractant for blood monocytes, memory T helper cells and eosinophils. It causes the release of histamine from basophils and activates eosinophils. This cytokine is one of the major HIV-suppressive factors produced by CD8+ cells. It functions as one of the natural ligands for the chemokine receptor chemokine (C-C motif) receptor 5 (CCR5), and it suppresses in vi…	Pro inflammatory
6364	CCL20	C-C motif chemokine ligand 20	This protein displays chemotactic activity for lymphocytes and can repress proliferation of myeloid progenitors.	Pro inflammatory
6366	CCL21	C-C motif chemokine ligand 21	This protein inhibits hemopoiesis and stimulates chemotaxis. It is chemotactic in vitro for thymocytes and activated T cells, but not for B cells, macrophages, or neutrophils. This cytokine may also play a role in mediating homing of lymphocytes to secondary lymphoid organs. It is a high affinity functional ligand for chemokine receptor 7 that is expressed on T and B lymphocytes and a known recep…	Pro inflammatory
890	CCNA2	cyclin A2	Cyclin A2 is a regulatory protein of the cell cycle and activates cyclin-dependent kinase 2 and thus promotes transition through G1/S and G2/M.	Cell cycle protein
891	CCNB1	cyclin B1	Cyclin b1 is a regulatory protein involved in mitosis. The gene product complexes with p34(cdc2) to form the maturation-promoting factor (MPF). The encoded protein is necessary for proper control of the G2/M transition phase of the cell cycle.	Cell cycle protein
892	CCNC	cyclin C	Cyclin C interacts with cyclin-dependent kinase 8 and induces the phosphorylation of the carboxy-terminal domain of the large subunit of RNA polymerase II. The level of mRNAs for the gene that encodes this protein peaks in the G1 phase of the cell cycle.	Pro and anti inflammatory
959	CD40LG	CD40 ligand	This protein is expressed on the surface of T cells. It regulates B cell function by engaging CD40 on the B cell surface.	Pro inflammatory
983	CDK1	cyclin dependent kinase 1	CDC2, also known as CDK1, is a member of the serine/threonine protein kinase family. This protein is a catalytic subunit of the highly conserved protein kinase complex known as M-phase promoting factor (MPF), which is essential for G1/S and G2/M phase transitions of eukaryotic cell cycle.	Cell cycle protein
1017	CDK2.	cyclin dependent kinase 2	CDK2 is a member of a family of serine/threonine protein kinases that participate in cell cycle regulation. This protein is the catalytic subunit of the cyclin-dependent protein kinase complex, which regulates progression through the cell cycle. Activity of this protein is especially critical during the G1 to S phase transition.	Cell cycle protein
1020	CDK5	CDK5: cyclin dependent kinase 5	CDK5 is a proline-directed serine/threonine kinase. Unlike other members of the family, this protein by this gene does not directly control cell cycle regulation. Instead CDK5 functions in diverse processes such as synaptic plasticity and neuronal migration through phosphorylation of proteins required for cytoskeletal organization, endocytosis and exocytosis, and apoptosis.	Pro inflammatory, apoptosis
8851	CDK5R1	CDK5R1: cyclin dependent kinase 5 regulatory subunit 1	This protein is a neuron-specific activator of cyclin-dependent kinase 5 (CDK5); the activation of CDK5 is required for proper development of the central nervous system.	Pro inflammatory
1024	CDK8	cyclin dependent kinase 8	This kinase and its regulatory subunit, cyclin C, are components of the mediator transcriptional regulatory complex involved in both transcriptional activation and repression. This kinase phosphorylates the carboxy-terminal domain of the largest subunit of RNA polymerase II.	Pro inflammatory
1027	CDKN1B	cyclin dependent kinase inhibitor 1B	This protein is a cyclin-dependent kinase inhibitor. It binds to and prevents the activation of cyclin E-CDK2 or cyclin D-CDK4 complexes, and thus controls the cell cycle progression at G1. The degradation of this protein, which is triggered by its CDK dependent phosphorylation and subsequent ubiquitination by SCF complexes, is required for the cellular transition from quiescence to the prolifera…	Cell cycle protein
1111	CHEK1	checkpoint kinase 1	This protein belongs to the serine/threonine protein kinase family. It is required for checkpoint mediated cell cycle arrest in response to DNA damage or the presence of unreplicated DNA. Phosphorylation of CDC25A protein phosphatase by this protein is required for cells to delay cell cycle progression in response to double-strand DNA breaks. Several alternatively spliced transcript variants have…	DNA damage response, Cell cycle protein
11200	CHEK2	checkpoint kinase 2	In response to DNA damage and replication blocks, cell cycle progression is This nuclear protein is a member of the CDS1 subfamily of serine/threonine protein kinases. It contains a forkhead-associated protein interaction domain essential for activation in response to DNA damage and is rapidly phosphorylated in response to replication blocks and DNA damage. When activated, the encoded protein is …	DNA damage response, Cell cycle protein
64581	CLEC7A	C-type lectin domain containing 7A	This protein is a member of the C-type lectin/C-type lectin-like domain (CTL/CTLD) superfamily. CLEC7A is a small type II membrane receptor with an extracellular C-type lectin-like domain fold and a cytoplasmic domain with an immunoreceptor tyrosine-based activation motif. It functions as a pattern-recognition receptor that recognizes a variety of beta-1,3-linked and beta-1,6-linked glucans from …	Pro inflammatory
1215	CMA1	chymase 1	This protein is a chymotryptic serine proteinase that belongs to the peptidase family S1. It is expressed in mast cells and is thought to function in the degradation of the extracellular matrix, the regulation of submucosal gland secretion, and the generation of vasoactive peptides. In the heart and blood vessels, this protein is largely responsible for converting angiotensin I to the vasoactive …	Pro inflammatory
1401	CRP	C-reactive protein	This protein belongs to the pentraxin family which also includes serum amyloid P component protein and pentraxin 3. Pentraxins are involved in complement activation and amplification via communication with complement initiation pattern recognition molecules, but also complement regulation via recruitment of complement regulators. It is involved in several host defense related functions based on i…	Pro inflammatory
1493	CTLA4	cytotoxic T-lymphocyte associated protein 4	This protein is a member of the immunoglobulin superfamily and transmits an inhibitory signal to T cells. Mutations in this gene have been associated with insulin-dependent diabetes mellitus, Graves disease, Hashimoto thyroiditis, celiac disease, systemic lupus erythematosus, thyroid-associated orbitopathy, and other autoimmune diseases.	Anti inflammatory
2919	CXCL1	C-X-C motif chemokine ligand 1	This protein is a secreted growth factor that signals through the G-protein coupled receptor, CXC receptor 2. CXCL1 plays a role in inflammation and as a chemoattractant for neutrophils. Aberrant expression of this protein is associated with the growth and progression of certain tumors.	Pro inflammatory
6374	CXCL5	C-X-C motif chemokine ligand 5	This protein is a member of the CXC subfamily of chemokines. It is proposed to bind the G-protein coupled receptor chemokine (C-X-C motif) receptor 2 to recruit neutrophils, to promote angiogenesis and to remodel connective tissues. This protein is thought to play a role in cancer cell proliferation, migration, and invasion.	Pro inflammatory
6372	CXCL6	C-X-C motif chemokine ligand 6	This protein is a member CXC chemokine family. It is a chemotactic for neutrophil granulocytes and has antibacterial action against gram-negative and gram-positive bacteria.	Pro inflammatory
3627	CXCL10	C-X-C motif chemokine ligand 10	This protein is a chemokine of the CXC subfamily and ligand for the receptor CXCR3. Binding of this protein to CXCR3 results in pleiotropic effects, including stimulation of monocytes, natural killer and T-cell migration, and modulation of adhesion molecule expression.	Pro inflammatory
6373	CXCL11	C-X-C motif chemokine ligand 11	This protein is a CXC member of the chemokine superfamily. CXCL11 induces a chemotactic response in activated T-cells and is the dominant ligand for CXC receptor-3.	Pro inflammatory
6387	CXCL12	C-X-C motif chemokine ligand 12	This protein is a stromal cell-derived alpha chemokine member of the intercrine family. CXCL12 functions as the ligand for the G-protein coupled receptor, chemokine (C-X-C motif) receptor 4, and plays a role in many diverse cellular functions, including embryogenesis, immune surveillance, inflammation response, tissue homeostasis, and tumor growth and metastasis.	Pro inflammatory
10563	CXCL13	C-X-C motif chemokine ligand 13	This protein is an antimicrobial peptide, CXC chemokine and B lymphocyte chemoattractant, strongly expressed in the follicles of the spleen, lymph nodes, and Peyer's patches. It preferentially promotes the migration of B lymphocytes (compared to T cells and macrophages), apparently by stimulating calcium influx into, and chemotaxis of, cells expressing Burkitt's lymphoma receptor 1 (BLR-1). It ma…	Pro inflammatory
58191	CXCL16	C-X-C motif chemokine ligand 16	CXCL16 is the unique CXCL chemokine that exists in transmembrane and soluble forms. CXCL16 interacts with C-X-C motif chemokine receptor 6 (CXCR6) and together they mediate multiple biologic activities, such as traffick of lymphocytes, cell migration, adhesion and survival, and chronic inflammation. CXCL16 is considered an oncogene.	Pro inflammatory
1956	EGFR	epidermal growth factor receptor	This protein is a transmembrane glycoprotein that is a member of the protein kinase superfamily. EGFR is a receptor for members of the epidermal growth factor family, and a cell surface protein that binds to epidermal growth factor, thus inducing receptor dimerization and tyrosine autophosphorylation leading to cell proliferation.	Pro inflammatory
2147	F2	coagulation factor II, prothrombin	This protein is proteolytically cleaved in multiple steps to form the activated serine protease thrombin. The activated thrombin enzyme plays an important role in thrombosis and hemostasis by converting fibrinogen to fibrin during blood clot formation, by stimulating platelet aggregation, and by activating additional coagulation factors. Thrombin also plays a role in cell proliferation, tissue re…	Coagulation
2153	F5	coagulation factor V	This protein is an essential cofactor of the blood coagulation cascade. This factor circulates in plasma, and is converted to the active form by the release of the activation peptide by thrombin during coagulation. The activated protein is a cofactor that participates with activated coagulation factor X to activate prothrombin to thrombin.	Coagulation
356	FASLG	Fas ligand	This protein is a member of the tumor necrosis factor superfamily. The primary function of this transmembrane protein is the induction of apoptosis triggered by binding to FAS. The FAS/FASLG signaling pathway is essential for immune system regulation, including activation-induced cell death (AICD) of T cells and cytotoxic T lymphocyte induced cell death. It has also been implicated in the progres…	Pro inflammatory, apoptosis
2243	FGA	fibrinogen alpha chain	This protein is the alpha subunit of the coagulation factor fibrinogen, which is a component of the blood clot. Following vascular injury, FGA is proteolytically processed by thrombin during the conversion of fibrinogen to fibrin.	Coagulation
2244	FGB	fibrinogen beta chain	This protein is the beta component of fibrinogen, a blood-borne glycoprotein comprised of three pairs of nonidentical polypeptide chains. Following vascular injury, fibrinogen is cleaved by thrombin to form fibrin which is the most abundant component of blood clots. In addition, various cleavage products of fibrinogen and fibrin regulate cell adhesion and spreading, display vasoconstrictor and ch…	Coagulation
2266	FGG	fibrinogen gamma chain	This protein is the gamma component of fibrinogen.	Coagulation
2247	FGF2	fibroblast growth factor 2	This protein is a member of the fibroblast growth factor (FGF) family, wich bind heparin and possess broad mitogenic and angiogenic activities. This protein has been implicated in diverse biological processes, such as limb and nervous system development, wound healing, and tumor growth.	Tissue recovery, anti inflammatory
55869	HDAC8	histone deacetylase 8	Histones play a critical role in transcriptional regulation, cell cycle progression, and developmental events. Histone acetylation/deacetylation alters chromosome structure and affects transcription factor access to DNA. HDAC8 belongs to class I of the histone deacetylase family. It catalyzes the deacetylation of lysine residues in the histone N-terminal tails and represses transcription in large…	Regulation of transcription
3182	HNRNPAB	heterogeneous nuclear ribonucleoprotein A/B	This protein belongs to the subfamily of ubiquitously expressed heterogeneous nuclear ribonucleoproteins (hnRNPs). The hnRNPs are produced by RNA polymerase II and are components of the heterogeneous nuclear RNA (hnRNA) complexes. They are associated with pre-mRNAs in the nucleus and appear to influence pre-mRNA processing and other aspects of mRNA metabolism and transport. While all of the hnRNP…	Regulation of transcription
3240	HP	haptoglobin	Haptoglobin functions to bind free plasma hemoglobin, which allows degradative enzymes to gain access to the hemoglobin, while at the same time preventing loss of iron through the kidneys and protecting the kidneys from damage by hemoglobin. This protein also exhibits antimicrobial activity against bacteria.	Acute phase protein
3263	HPX	hemopexin	HPX is plasma glycoprotein that binds heme with high affinity. It is an acute phase protein that transports heme from the plasma to the liver and may be involved in protecting cells from oxidative stress.	Acute phase protein
3383	ICAM1	intercellular adhesion molecule 1	ICAM1 is a cell surface glycoprotein which is typically expressed on endothelial cells and cells of the immune system. It binds to integrins of type CD11a / CD18, or CD11b / CD18 and is also exploited by Rhinovirus as a receptor.	Pro inflammatory
3458	IFNG	interferon gamma	This protein is secreted by cells of both the innate and adaptive immune systems. The active protein is a homodimer that binds to the interferon gamma receptor which triggers a cellular response to viral and microbial infections.	Pro inflammatory
3479	IGF1	insulin like growth factor 1	This protein is similar to insulin in function and structure and is a member of a family of proteins involved in mediating growth and development. IGF1 is processed from a precursor, bound by a specific receptor, and secreted.	Cell proliferation, inhibition of apoptosis
3485	IGFBP2	insulin like growth factor binding protein 2	This protein is one of six similar proteins that bind insulin-like growth factors I and II (IGF-I and IGF-II). It can be secreted into the bloodstream, where it binds IGF-I and IGF-II with high affinity, or it can remain intracellular, interacting with many different ligands.	Cell proliferation, inhibition of apoptosis
3486	IGFBP3	insulin like growth factor binding protein 3	This protein is a member of the insulin-like growth factor binding protein (IGFBP) family. It forms a ternary complex with insulin-like growth factor acid-labile subunit (IGFALS) and either insulin-like growth factor (IGF) I or II. In this form, it circulates in the plasma, prolonging the half-life of IGFs and altering their interaction with cell surface receptors.	Cell proliferation, inhibition of apoptosis
3552	IL1A	interleukin 1 alpha	This protein is a member of the interleukin 1 cytokine family. This cytokine is a pleiotropic cytokine involved in various immune responses, inflammatory processes, and hematopoiesis. This cytokine is produced by monocytes and macrophages as a proprotein, which is proteolytically processed and released in response to cell injury, and thus induces apoptosis.	Pro inflammatory
3553	IL1B	interleukin 1 beta	This protein is a member of the interleukin 1 cytokine family. This cytokine is produced by activated macrophages as a proprotein, which is proteolytically processed to its active form by caspase 1 (CASP1/ICE). This cytokine is an important mediator of the inflammatory response, and is involved in a variety of cellular activities, including cell proliferation, differentiation, and apoptosis. The …	Pro inflammatory, apoptosis
3558	IL2	interleukin 2	IL2 is a secreted cytokine produced by activated CD4+ and CD8+ T lymphocytes, that is important for the proliferation of T and B lymphocytes.	Pro inflammatory
3559	IL2RA	interleukin 2 receptor subunit alpha	The interleukin 2 (IL2) receptor alpha (IL2RA) and beta (IL2RB) chains, together with the common gamma chain (IL2RG), constitute the high-affinity IL2 receptor. Normally an integral-membrane protein, soluble IL2RA has been isolated and determined to result from extracellular proteolyisis.	Pro inflammatory
3562	IL3	interleukin 3	Thia protein encoded by this gene is a potent growth promoting cytokine. This cytokine is capable of supporting the proliferation of a broad range of hematopoietic cell types. It is involved in a variety of cell activities such as cell growth, differentiation and apoptosis. This cytokine has been shown to also possess neurotrophic activity, and it may be associated with neurologic disorders.	Anti inflammatory, apoptosis
3569	IL6	interleukin 6	This protein is a cytokine that functions in inflammation and the maturation of B cells. In addition, IL6 has been shown to be an endogenous pyrogen capable of inducing fever in people with autoimmune diseases or infections. The protein is primarily produced at sites of acute and chronic inflammation, where it is secreted into the serum and induces a transcriptional inflammatory response through …	Pro inflammatory
3570	IL6R	interleukin 6 receptor	This protein is a subunit of the interleukin 6 (IL6) receptor complex. Interleukin 6 is The IL6 receptor is a protein complex consisting of this protein and interleukin 6 signal transducer (IL6ST/GP130/IL6-beta), a receptor subunit also shared by many other cytokines.	Pro inflammatory
3572	IL6ST	interleukin 6 signal transducer	This protein is a signal transducer shared by many cytokines, including interleukin 6 (IL6), ciliary neurotrophic factor (CNTF), leukemia inhibitory factor (LIF), and oncostatin M (OSM). This protein functions as a part of the cytokine receptor complex.	Pro inflammatory
3586	IL10	interleukin 10	This protein is a cytokine produced primarily by monocytes and to a lesser extent by lymphocytes. This cytokine has pleiotropic effects in immunoregulation and inflammation. It down-regulates the expression of Th1 cytokines, MHC class II Ags, and costimulatory molecules on macrophages. It also enhances B cell survival, proliferation, and antibody production. This cytokine can block NF-kappa B act…	Pro inflammatory
3588	IL10RB	interleukin 10 receptor subunit beta	This protein belongs to the cytokine receptor family. It is an accessory chain essential for the active interleukin 10 receptor complex. Coexpression of this and IL10RA proteins has been shown to be required for IL10-induced signal transduction.	Pro inflammatory
3593	IL12B	interleukin 12B	This protein is a subunit of interleukin 12, a cytokine that acts on T and natural killer cells, and has a broad array of biological activities. This cytokine is expressed by activated macrophages that serve as an essential inducer of Th1 cells development. This cytokine has been found to be important for sustaining a sufficient number of memory/effector Th1 cells to mediate long-term protection …	Pro inflammatory
3596	IL13	interleukin 13	This protein is an immunoregulatory cytokine produced primarily by activated Th2 cells, and is involved in several stages of B-cell maturation and differentiation. It up-regulates CD23 and MHC class II expression, and promotes IgE isotype switching of B cells. This cytokine down-regulates macrophage activity, thereby inhibits the production of pro-inflammatory cytokines and chemokines. It is foun…	Pro and anti inflammatory
3597	IL13RA1	interleukin 13 receptor subunit alpha 1	This protein is a subunit of the interleukin 13 receptor. This subunit forms a receptor complex with IL4 receptor alpha, a subunit shared by IL13 and IL4 receptors. This protein has been shown to bind tyrosine kinase TYK2, and thus may mediate the signaling processes that lead to the activation of JAK1, STAT3 and STAT6 induced by IL13 and IL4.	Pro inflammatory
10068	IL18BP	interleukin 18 binding protein	This protein functions as an inhibitor of the proinflammatory cytokine, IL18. It binds IL18, preventing the binding of IL18 to its receptor, and thus inhibits IL18-induced IFN-gamma production, resulting in reduced T-helper type 1 immune responses.	Anti inflammatory
8809	IL18R1	interleukin 18 receptor 1	This protein is a cytokine receptor that belongs to the interleukin 1 receptor family. This receptor specifically binds interleukin 18 (IL18), and is essential for IL18 mediated signal transduction. IFN-alpha and IL12 are reported to induce the expression of this receptor in NK and T cells.	Pro inflammatory
51561	IL23A	interleukin 23 subunit alpha	This protein is a subunit of the heterodimeric cytokine interleukin 23 (IL23). IL23 can activate the transcription activator STAT4, and stimulate the production of interferon-gamma (IFNG). IL23 preferentially acts on memory CD4(+) T cells.	Pro inflammatory
149233	IL23R	interleukin 23 receptor	This protein is a subunit of the receptor for IL23A/IL23. This protein pairs with the receptor molecule IL12RB1/IL12Rbeta1, and both are required for IL23A signaling.	Pro inflammatory
3630	INS	insulin	Insulin is a peptide hormone that plays a vital role in the regulation of carbohydrate and lipid metabolism. After removal of the precursor signal peptide, proinsulin is post-translationally cleaved into three peptides: the B chain and A chain peptides, which are covalently linked via two disulfide bonds to form insulin, and C-peptide. Binding of insulin to the insulin receptor (INSR) stimulates …	Carbohydrate and lipid metabolism
3643	INSR	insulin receptor	Insulin receptor is a member of the receptor tyrosine kinase family of proteins. The encoded preproprotein is proteolytically processed to generate alpha and beta subunits that form a heterotetrameric receptor. Binding of insulin or other ligands to this receptor activates the insulin signaling pathway, which regulates glucose uptake and release, as well as the synthesis and storage of carbohydra…	Carbohydrate and lipid metabolism
5653	KLK6	kallikrein related peptidase 6	This protein is a member of the kallikrein subfamily of the peptidase S1 family of serine proteases. Growing evidence suggests that many kallikreins are implicated in carcinogenesis and some have potential as novel cancer and other disease biomarkers. Expression of this protease is regulated by steroid hormones and may be elevated in multiple human cancers and in serum from psoriasis patients.	Pro inflammatory
3845	KRAS	GTPase Kras	This gene, a Kirsten ras oncogene homolog from the mammalian ras gene family, encodes a protein that is a member of the small GTPase superfamily. It plays an important role in the regulation of cell proliferation. A single amino acid substitution is responsible for an activating mutation. The transforming protein that results is implicated in various malignancies, including lung adenocarcinoma, m…	Regulation of cell proliferation
8942	KYNU	kynureninase / quinureninase	KYNU is a pyridoxal-5'-phosphate (pyridoxal-P) dependent enzyme that catalyzes the cleavage of L-kynurenine and L-3-hydroxykynurenine into anthranilic and 3-hydroxyanthranilic acids, respectively. KYNU is involved in the biosynthesis of NAD cofactors from tryptophan through the kynurenine pathway	Pro inflammatory
4048	LTA4H	leukotriene A4 hydrolase	This protein is an enzyme that contains both hydrolase and aminopeptidase activities. The hydrolase activity is used in the final step of the biosynthesis of leukotriene B4, a proinflammatory mediator. The aminopeptidase activity has been shown to degrade proline-glycine-proline (PGP), a neutrophil chemoattractant and biomarker for chronic obstructive pulmonary disease (COPD).	Pro inflammatory
23643	LY96	lymphocyte antigen 96	This protein is associated with toll-like receptor 4 on the cell surface and confers responsiveness to lipopolysaccyaride (LPS), thus providing a link between the receptor and LPS signaling.	Pro inflammatory
4282	MIF	macrophage migration inhibitory factor	This protein is a lymphokine involved in cell-mediated immunity, immunoregulation, and inflammation. It plays a role in the regulation of macrophage function in host defense through the suppression of anti-inflammatory effects of glucocorticoids.	Pro inflammatory
4313	MMP2	matrix metallopeptidase 2	This protein is a member of the matrix metalloproteinase (MMP) family, that are zinc-dependent enzymes capable of cleaving components of the extracellular matrix and molecules involved in signal transduction. MMP2 is a gelatinase A, type IV collagenase, that contains three fibronectin type II repeats in its catalytic site that allow binding of denatured type IV and V collagen and elastin. This pr…	Pro inflammatory
5111	PCNA	proliferating cell nuclear antigen	This protein is found in the nucleus and is a cofactor of DNA polymerase delta. It acts as a homotrimer and helps increase the processivity of leading strand synthesis during DNA replication. In response to DNA damage, this protein is ubiquitinated and is involved in the RAD6-dependent DNA repair pathway.	DNA damage repair
5223	PGAM1	phosphoglycerate mutase 1	This protein is a mutase that catalyzes the reversible reaction of 3-phosphoglycerate (3-PGA) to 2-phosphoglycerate (2-PGA) in the glycolytic pathway.	Pro inflammatory
5290	PIK3CA	phosphatidylinositol-4,5-bisphosphate 3-kinase catalytic subunit alpha	PIK3CA is the catalytic subunit of phosphatidylinositol 3-kinase (PI3K). It uses ATP to phosphorylate phosphatidylinositol, phosphatidylinositol-4-phosphate and phosphatidylinositol 4,5-bisphosphate. The gene that encodes this protein has been found to be oncogenic and has been implicated in cervical cancers.	Pro inflammatory
5295	PIK3R1	phosphoinositide-3-kinase regulatory subunit 1	PIK3R1 is the regulatory subunit of phosphatidylinositol 3-kinase, which phosphorylates the inositol ring of phosphatidylinositol at the 3-prime position. Phosphatidylinositol 3-kinase plays an important role in the metabolic actions of insulin and a mutation in this gene has been associated with insulin resistance.	Pro inflammatory
5294	PIK3CG	phosphatidylinositol-4,5-bisphosphate 3-kinase catalytic subunit gamma	Phosphoinositide 3-kinases (PI3Ks) phosphorylate inositol lipids and are involved in the immune response. The protein encoded by this gene is a class I catalytic subunit of PI3K. Like other class I catalytic subunits (p110-alpha p110-beta, and p110-delta), the encoded protein binds a p85 regulatory subunit to form PI3K.	Pro inflammatory
5319	PLA2G1B	phospholipase A2 group IB	This protein is a secreted member of the phospholipase A2 (PLA2) class of enzymes, which is produced by the pancreatic acinar cells. This enzyme catalyzes the hydrolysis of the sn-2 position of membrane glycerophospholipids to release arachidonic acid (AA) and lysophospholipids. AA is subsequently converted by downstream metabolic enzymes to several bioactive lipophilic compounds (eicosanoids), i…	Pro inflammatory
5320	PLA2G2A	phospholipase A2 group IIA	This protein is a member of the phospholipase A2 family (PLA2). PLA2s constitute a diverse family of enzymes with respect to sequence, function, localization, and divalent cation requirements. It catalyzes the hydrolysis of the sn-2 fatty acid acyl ester bond of phosphoglycerides, releasing free fatty acids and lysophospholipids, and thought to participate in the regulation of the phospholipid me…	Pro and anti inflammatory
30814	PLA2G2E	phospholipase A2 group IIE	PLA2G2E is also a member of the phospholipase A2 family (PLA2), and play a role in inflammation in atherosclerosis.	Pro and anti inflammatory
5322	PLA2G5	phospholipase A2 group V	This protein is a member of the secretory phospholipase A2 family. It catalyzes the hydrolysis of membrane phospholipids to generate lysophospholipids and free fatty acids including arachidonic acid. It preferentially hydrolyzes linoleoyl-containing phosphatidylcholine substrates. Secretion of this enzyme is thought to induce inflammatory responses in neighboring cells	Pro inflammatory
7941	PLA2G7	phospholipase A2 group VII	This protein is also a member of the phospholipase A2 family. It is an enzyme that catalyzes the degradation of platelet-activating factor to biologically inactive products.	Pro and anti inflammatory
8399	PLA2G10	phospholipase A2 group X	This protein is a member of the phospholipase A2 family of proteins. This calcium-dependent enzyme hydrolyzes glycerophospholipids to produce free fatty acids and lysophospholipids. In one example, this enzyme catalyzes the release of arachidonic acid from cell membrane phospholipids, thus playing a role in the production of various inflammatory lipid mediators, such as prostaglandins. This prote…	Pro inflammatory
10450	PPIE	peptidylprolyl isomerase E	This protein is a member of the peptidyl-prolyl cis-trans isomerase (PPIase) family. PPIases catalyze the cis-trans isomerization of proline imidic peptide bonds in oligopeptides and accelerate the folding of proteins.	Pro and anti inflammatory
5566	PRKACA	protein kinase cAMP-activated catalytic subunit alpha	This protein is one of the catalytic subunits of protein kinase A. cAMP-dependent phosphorylation of proteins by protein kinase A is important to many cellular processes, including differentiation, proliferation, and apoptosis.	Cellular signaling, pro and anti inflammatory, apoptosis
5578	PRKCA	protein kinase C alpha	Protein kinase C (PKC) is a family of serine- and threonine-specific protein kinases. PKC family members phosphorylate a wide variety of protein targets and are known to be involved in diverse cellular signaling pathways. Each member of the PKC family has a specific expression profile and is believed to play a distinct role in cells. PRKCA has been reported to play roles in many different cellula…	Cellular signaling, pro and anti inflammatory, apoptosis
5579	PRKCB	protein kinase C beta	PRKCB is a member of protein kinase C (PKC) family. PKC family members phosphorylate a wide variety of protein targets and are known to be involved in diverse cellular signaling pathways. PKC family members also serve as major receptors for a class of tumor promoters. PRKCB has been reported to be involved in many different cellular functions, such as B cell activation, apoptosis, endothelial cel…	Pro inflammatory
5580	PRKCD	protein kinase C delta	This protein is a member of the protein kinase C family of serine and threonine-specific protein kinases. It is activated by diacylglycerol and is both a tumor suppressor and a positive regulator of cell cycle progression. Also, this protein can positively or negatively regulate apoptosis.	Cellular signaling, pro and anti inflammatory, apoptosis
5584	PRKCI	protein kinase C iota	This protein is a member of the protein kinase C (PKC) family of serine/threonine protein kinases. This kinase can be recruited to vesicle tubular clusters (VTCs) by direct interaction with the small GTPase RAB2, where this kinase phosphorylates glyceraldehyde-3-phosphate dehydrogenase (GAPD/GAPDH) and plays a role in microtubule dynamics in the early secretory pathway.	Cellular signaling, pro and anti inflammatory, apoptosis
5743	PTGS2	prostaglandin-endoperoxide synthase 2	Prostaglandin-endoperoxide synthase (PTGS), also known as cyclooxygenase, is the key enzyme in prostaglandin biosynthesis, and acts both as a dioxygenase and as a peroxidase. There are two isozymes of PTGS: a constitutive PTGS1 and an inducible PTGS2, which differ in their regulation of expression and tissue distribution. PTGS2 is regulated by specific stimulatory events, suggesting that it is re…	Pro inflammatory
5888	RAD51	RAD51 recombinase	This protein is a member of the RAD51 protein family, which are known to be involved in the homologous recombination and repair of DNA. This protein is also found to interact with BRCA1 and BRCA2 (breast-cancer susceptibility gene 1 and 2), which may be important for the cellular response to DNA damage.	DNA damage repair
5950	RBP4	retinol binding protein 4	This protein belongs to the lipocalin family and is the specific carrier for retinol (vitamin A alcohol) in the blood. It delivers retinol from the liver stores to the peripheral tissues. A deficiency of vitamin A blocks secretion of the binding protein posttranslationally and results in defective delivery and supply to the epidermal cells.	Pro and anti inflammatory
5265	SERPINA1	alpha-1-antitrypsin (AAT)	This protein is a serine protease inhibitor belonging to the serpin superfamily whose targets include elastase, plasmin, thrombin, trypsin, chymotrypsin, and plasminogen activator.	Acute phase protein
710	SERPING1	C1 inhibitor (C1INH)	This protein is a highly glycosylated plasma protein involved in the regulation of the complement cascade. C1 inhibitor, inhibits activated C1r and C1s of the first complement component and thus regulates complement activation.	Anti inflammatory
6418	SET	SET nuclear proto-oncogene	This protein inhibits acetylation of nucleosomes, especially histone H4, by histone acetylases (HAT). This inhibition is most likely accomplished by masking histone lysines from being acetylated, and the consequence is to silence HAT-dependent transcription. It is part of a complex localized to the endoplasmic reticulum but is found in the nucleus and inhibits apoptosis following attack by cytoto…	Cell proliferation
7018	TF	transferrin	The function of this protein is to transport iron from the intestine, reticuloendothelial system, and liver parenchymal cells to all proliferating cells in the body. This protein may also have a physiologic role as granulocyte/pollen-binding protein (GPBP) involved in the removal of certain organic matter and allergens from serum.	Acute phase protein
7040	TGFB1	transforming growth factor beta 1	This protein is a secreted ligand of the TGF-beta (transforming growth factor-beta) superfamily of proteins. Ligands of this family bind various TGF-beta receptors leading to recruitment and activation of SMAD family transcription factors that regulate gene expression. It regulates cell proliferation, differentiation and growth, and can modulate expression and activation of other growth factors i…	Cell proliferation
7042	TGFB2	transforming growth factor beta 2	This protein is also a secreted ligand of the TGF-beta (transforming growth factor-beta) superfamily of proteins. It regulates cell proliferation, differentiation and growth, and can modulate expression and activation of other growth factors including interferon gamma and tumor necrosis factor alpha. This gene is frequently upregulated in tumor cells.	Cell proliferation
7097	TLR2	toll like receptor 2	This protein is a member of the Toll-like receptor (TLR) family which plays a fundamental role in pathogen recognition and activation of innate immunity. It is a cell-surface protein that can form heterodimers with other TLR family members to recognize conserved molecules derived from microorganisms known as pathogen-associated molecular patterns (PAMPs). Activation of TLRs by PAMPs leads to an u…	Pro inflammatory, apoptosis
7099	TLR4	toll like receptor 4	This protein is a member of the Toll-like receptor (TLR) family which plays a fundamental role in pathogen recognition and activation of innate immunity. It recognize pathogen-associated molecular patterns that are expressed on infectious agents, and mediate the production of cytokines necessary for the development of effective immunity. This receptor has also been implicated in signal transducti…	Pro inflammatory
7124	TNF	tumor necrosis factor	This protein is a multifunctional proinflammatory cytokine that belongs to the tumor necrosis factor (TNF) superfamily. This cytokine is mainly secreted by macrophages. It can bind to, and thus functions through its receptors TNFRSF1A/TNFR1 and TNFRSF1B/TNFBR. This cytokine is involved in the regulation of a wide spectrum of biological processes including cell proliferation, differentiation, apop…	Pro inflammatory
7133	TNFRSF1B	TNF receptor superfamily member 1B	This protein is a member of the TNF-receptor superfamily. This protein and TNF-receptor 1 form a heterocomplex that mediates the recruitment of two anti-apoptotic proteins, c-IAP1 and c-IAP2, which possess E3 ubiquitin ligase activity. The function of IAPs in TNF-receptor signalling is unknown, however, c-IAP1 is thought to potentiate TNF-induced apoptosis by the ubiquitination and degradation of…	Inhibition of apoptosis
7412	VCAM1	vascular cell adhesion molecule 1	This protein is a cell surface sialoglycoprotein expressed by cytokine-activated endothelium. This type I membrane protein mediates leukocyte-endothelial cell adhesion and signal transduction, and may play a role in the development of artherosclerosis and rheumatoid arthritis.	Pro inflammatory
7511	XPNPEP1	X-prolyl aminopeptidase 1	This protein is the cytosolic form of a metalloaminopeptidase that catalyzes the cleavage of the N-terminal amino acid adjacent to a proline residue. It may play a role in degradation and maturation of neuropeptides, and peptide hormones.	Degradation and maturation of pepetides
2547	XRCC6	proteína de reparo de raio-X de complemento cruzado	This protein is a nuclear complex consisting of two subunit. It functions as a single-stranded DNA-dependent ATP-dependent helicase. The complex may be involved in the repair of nonhomologous DNA ends such as that required for double-strand break repair, transposition, and recombination.	DNA damage repair
